# Supplementary material for: γH2A/γH2AX Mediates DNA Damage-Specific Control of Checkpoint Signaling in Saccharomyces cerevisiae
Source: Int J Mol Sci. 2024 Feb 20;25(5):2462. doi: 10.3390/ijms25052462 (PMC10930940; doi:10.3390/ijms25052462)
Supplement: Supplementary file 1 [file ijms-25-02462-s001.zip]

Archive with 1 entries (1 files):
- ijms-2829798-supplementary.pdf
